# Supplementary material for: Resina Draconis Promotes Diabetic Wound Healing by Regulating the AGE-RAGE Pathway to Modulate Macrophage Polarization
Source: Curr Issues Mol Biol. 2025 Sep 11;47(9):748. doi: 10.3390/cimb47090748 (PMC12468322; doi:10.3390/cimb47090748)
Supplement: Supplementary file 1 [file cimb-47-00748-s001.zip]

Archive with 1 entries (1 files):
- cimb-3859399-supplementary.pdf
